# Supplementary material for: Evidence for isolated evolution of deep-sea ciliate communities through geological separation and environmental selection
Source: BMC Microbiol. 2013 Jul 8;13:150. doi: 10.1186/1471-2180-13-150 (PMC3707832; doi:10.1186/1471-2180-13-150)
Supplement: Additional file 3: Table S1 — Number of ciliate V4 SSU rRNA-amplicons in each sample assigned to described ciliate genera. The assigned genus represents the best BLAST hit of assigned amplicons to NCBIs GenBank nucleotide database 187. [file 1471-2180-13-150-S3.xlsx]

## Sheet: Blatt1
Additional Table 1
Sequence numbers
Systematic	Tyros IF	Tyros B	Thetis IF	Thetis B	Medee IF	Medee B	Urania IF	Urania B
Armophorea / Armophorida / Caenomorphidae	2	0	3	0	3	0	0	36
Armophorea / Armophorida / Caenomorphidae / Caenomorpha	0	0	0	0	0	0	12	0
Armophorea / Armophorida / Clevelandellida/ Nyctotherus	503	2	2390	0	17541	0	14	1499
Armophorea / Armophorida / Metopidae / Brachonella	0	0	0	0	25	0	0	0
Armophorea / Armophorida / Metopidae / Metopus	1	0	20	0	86	0	0	281
Colpodea / Colpodida / Bryophidae / Bryophrya	0	0	0	2	0	0	0	0
Colpodea / Colpodida / Colpodidae / Colpoda	0	0	0	69	0	1	0	95
Litostomatea / Haptoria / Cyclotrichida / Mesodiniidae / Askenasia	7	0	0	0	0	0	0	0
Litostomatea / Haptoria / Haptorida / Lacrymariidae / Lacrymaria	2	156	33	0	0	0	0	0
Litostomatea / Haptoria / Haptorida / Paraspathidiidae	1	0	0	0	0	0	0	1
Litostomatea / Haptoria / Haptorida / Spathidiidae / Arcuospathidium	0	0	0	10	0	0	0	0
Litostomatea / Haptoria / Haptorida / Spathidiidae / Balantidion	0	0	6	160	0	0	0	0
Litostomatea / Haptoria / Haptorida / Spathidiidae / Protospathidium	0	0	0	5	0	0	0	0
Litostomatea / Haptoria / Haptorida / Spathidiidae / Semispathidium	0	4	0	0	0	0	0	0
Litostomatea / Haptoria / Haptorida / Spathidiidae / Spathidium	0	2	0	0	0	0	0	0
Litostomatea / Haptoria / Haptorida / Trachelotractus	0	0	0	0	9	0	1	0
Litostomatea / Haptoria / Pleurostomatida / Litonotidae / Litonotus	0	0	16	0	0	0	0	0
Litostomatea / Trichostomatia / Entodiniomorphida / Blepharocorythidae / Blepharocorys	0	25	11	3	0	0	0	0
Litostomatea / Trichostomatia / Entodiniomorphida / Blepharocorythidae / Raabena	0	0	0	3	0	0	0	0
Litostomatea / Trichostomatia / Entodiniomorphida / Ophryoscolecidae / Eudiplodinium	0	0	0	2	0	0	0	0
Litostomatea / Trichostomatia / Entodiniomorphida / Polydiniellidae / Polydiniella	0	0	0	17	0	0	0	0
Litostomatea / Trichostomatia / Vestibuliferida / Isotrichidae / Isotricha	0	0	0	2	0	0	1	0
Litostomatea / Trichostomatia / Vestibuliferida / Plagiopylidae / Lechriopyla	0	0	0	0	0	0	91	0
Litostomatea / Trichostomatia / Vestibuliferida / Trimyemidae / Trimyema	0	0	0	355	88	0	183	303
Nassophorea / Nassulida / Nassulidae / Obertrumia	2	0	0	0	0	0	0	0
Oligohymenophorea / Apostomatida / Foettingeriidae / Gymnodinioides	3	0	0	0	0	0	0	0
Oligohymenophorea / Apostomatida / Foettingeriidae / Hyalophysa	0	0	0	0	0	0	0	0
Oligohymenophorea / Apostomatida / Foettingeriidae / Vampyrophrya	1	0	0	0	0	0	0	0
Oligohymenophorea / Astomatida / Anoplophryidae / Anoplophrya	0	0	0	0	2	33961	1	1
Oligohymenophorea / Astomatida / Radiophryidae / Durchoniella	28	0	6	242	7	21	0	2
Oligohymenophorea / Astomatida / Radiophryidae / Metaracoelophrya	1	0	0	0	0	0	1	0
Oligohymenophorea / Hymenostomatida / Tetrahymenina / Bromeliophryidae	4	0	0	0	0	0	0	0
Oligohymenophorea / Hymenostomatida / Tetrahymenina / Deltopylidae / Agolohymena	0	0	0	0	1	0	0	0
Oligohymenophorea / Peniculida / Frontoniidae / Frontonia	0	0	2	0	0	0	1	0
Oligohymenophorea / Peniculida / Parameciidae / Paramecium	0	6695	2	1	7	956	1	6697
Oligohymenophorea / Peniculida / Stokesiidae / Stokesia	0	5	0	0	0	0	0	0
Oligohymenophorea / Peritrichia / Opisthonectidae / Opisthonecta	0	97	2	0	6	6	0	860
Oligohymenophorea / Peritrichia / unclassified Peritrichia	0	0	0	0	0	0	0	14
Oligohymenophorea / Scuticociliatia / Philasterida / Cinetochilidae / Cinetochilum	0	0	0	0	0	1	0	0
Oligohymenophorea / Scuticociliatia / Philasterida / Cohnilembidae / Porpostoma	0	1	0	0	2	0	0	0
Oligohymenophorea / Scuticociliatia / Philasterida / Loxocephalidae / Cardiostomatella	168	22	0	34	2	0	0	8
Oligohymenophorea / Scuticociliatia / Philasterida / Loxocephalidae / Paratetrahymena	1	57	0	6	1	0	0	0
Oligohymenophorea / Scuticociliatia / Philasterida / Orchitophryidae / Paranophrys	0	0	44	0	0	0	0	0
Oligohymenophorea / Scuticociliatia / Philasterida / Philasteridae / Dexitrichides	8	89	0	0	0	3	0	0
Oligohymenophorea / Scuticociliatia / Philasterida / Philasteridae / Entorhipidium	0	0	6	0	0	0	433	0
Oligohymenophorea / Scuticociliatia / Philasterida / Philasteridae / Plagiopyliella	3	0	8	0	10	0	2086	0
Oligohymenophorea / Scuticociliatia / Philasterida / Uronematidae / Homalogastra	2	0	9	0	1	0	6	3
Oligohymenophorea / Scuticociliatia / Philasterida / Uronematidae / Uronema	0	0	0	0	10	0	0	0
Oligohymenophorea / Scuticociliatia / Pleuronematida / Cyclidiidae / Cyclidium	20	0	45	0	86	0	52	0
Oligohymenophorea / Scuticociliatia / Pleuronematida / Histiobalantiidae / Histiobalantium	17	0	194	4	480	0	5	11
Oligohymenophorea / Scuticociliatia / Pleuronematida / Pleuronematidae / Pleuronema	4826	1	32906	236	20183	11	55871	429
Oligohymenophorea / Scuticociliatia / Pleuronematida / Pleuronematidae / Schizocalyptra	1	0	5	0	5	0	6	0
Oligohymenophorea / Scuticociliatia / Thigmotrichida / Hemispeiridae / Boveria	0	0	5	0	21	0	0	0
Oligohymenophorea / Scuticociliatia / unclassified Scuticociliatia / Aristerostoma	13	0	0	0	0	0	0	0
Phyllopharyngea / Chonotrichia / Exogemmida / Isochonidae	13	0	3	0	33	0	1	0
Prostomatea / Prorodontida / Colepidae / Apocoleps	14337	1	71	6	70	4	20	291
Prostomatea / Prorodontida / Colepidae / Coleps	106	0	12	0	10	0	0	5
Prostomatea / Prorodontida / Colepidae / Nolandia	2	30	0	2	4	0	0	0
Prostomatea / Prorodontida / Colepidae / Tiarina	420	123	0	0	0	0	0	1
Prostomatea / Prorodontida / Urotrichidae / Urotricha	33	0	0	0	0	1	0	0
Spirotrichea / Choreotrichia / Choreotrichida / Lynnellidae / Lynnella	0	0	0	597	0	0	0	0
Spirotrichea / Choreotrichia / Choreotrichida / Strobilidiidae / Rimostrombidium	1	0	0	354	0	0	0	0
Spirotrichea / Choreotrichia / Choreotrichida / Strobilidiidae / Strobilidium	1	5	13	62	0	0	0	10
Spirotrichea / Choreotrichia / Choreotrichida / Strombidinopsidae / Parastrombidinopsis	1	393	1	298	18	0	1	124
Spirotrichea / Choreotrichia / Choreotrichida / Strombidinopsidae / Strombidinopsis	0	1	0	9	0	0	0	0
Spirotrichea / Choreotrichia / Tintinnida / Codonellidae / Codonella	0	215	0	0	0	0	0	0
Spirotrichea / Choreotrichia / Tintinnida / Codonellidae / Tintinnopsis	10	281	19	0	0	0	0	4
Spirotrichea / Choreotrichia / Tintinnida / Metacylididae / Metacylis	0	3	0	0	0	0	0	0
Spirotrichea / Choreotrichia / Tintinnida / Tintinnidae / Salpingella	44	2212	0	0	0	0	0	955
Spirotrichea / Choreotrichia / Tintinnida / Tintinnidae / Tintinnidium	0	0	0	102	0	0	0	0
Spirotrichea / Hypotrichia / Euplotida / Uronychiidae / Uronychia	227	0	50	0	103	0	2	13
Spirotrichea / Hypotrichia / unclassified hypotrichs	8	0	22	0	0	0	0	0
Spirotrichea / Odontostomatida / Epalxellidae / Epalxella	0	0	0	0	10	0	0	0
Spirotrichea / Oligotrichia / Strombidiidae / Laboea	1	0	1	3670	4	0	0	116
Spirotrichea / Oligotrichia / Strombidiidae / Novistrombidium	8	15181	17517	2816	1	0	4089	23
Spirotrichea / Oligotrichia / Strombidiidae / Omegastrombidium	227	118	1099	1	267	1	10	358
Spirotrichea / Oligotrichia / Strombidiidae / Parallelostrombidium	6	0	1	11	0	0	0	0
Spirotrichea / Oligotrichia / Strombidiidae / Strombidium	13996	22803	3338	20767	1477	8	16403	12967
Spirotrichea / Oligotrichia / Strombidiidae / unclassified Strombidiidae	0	90	3	3	5	0	14	5
Spirotrichea / Oligotrichia / Strombidiidae / Varistrombidium	3	7	0	121	6	0	0	1654
Spirotrichea / Oligotrichia / Tontoniidae / Pseudotontonia	2	1789	2	2618	3	4	0	18759
Spirotrichea / Stichotrichia / Sporadotrichida / Oxytrichidae / Gonostomum	0	12	0	1	0	0	0	1
Spirotrichea / Stichotrichia / Sporadotrichida / Oxytrichidae / Hemigastrostyla	0	0	0	11	0	0	1	0
Spirotrichea / Stichotrichia / Sporadotrichida / Oxytrichidae / Kaliella	0	46	0	0	0	0	0	0
Spirotrichea / Stichotrichia / Sporadotrichida / Oxytrichidae / Oxytrichinae	0	0	0	0	0	0	0	0
Spirotrichea / Stichotrichia / Sporadotrichida / Oxytrichidae / Oxytrichinae / Onychodromopsis	0	11	0	0	0	0	0	7
Spirotrichea / Stichotrichia / Sporadotrichida / Oxytrichidae / Oxytrichinae / Oxytricha	0	5	0	0	0	3	6	192
Spirotrichea / Stichotrichia / Sporadotrichida / Oxytrichidae / Protogastrostyla	6	10	11	3	16	0	0	5
Spirotrichea / Stichotrichia / Sporadotrichida / Oxytrichidae / Stylonychinae / Stylonychia	0	2	0	0	0	0	0	14
Spirotrichea / Stichotrichia / Sporadotrichida / Trachelostylidae / Trachelostyla	0	0	13	0	0	0	66	0
Spirotrichea / Stichotrichia / Stichotrichida / Amphisiellidae / Amphisiella	0	4	0	7	0	0	0	85
Spirotrichea / Stichotrichia / unclassified Stichotrichia	0	0	0	1	0	0	1	1
Spirotrichea / Stichotrichia / Urostylida / Holostichidae / Anteholosticha	0	177	0	35	0	0	3	0
Spirotrichea / Stichotrichia / Urostylida / Holostichidae / Holosticha	0	2	43	0	0	0	2	4
Spirotrichea / Stichotrichia / Urostylida / Holostichidae / Metaurostylopsis	0	0	1	0	0	0	0	1
Spirotrichea / Stichotrichia / Urostylida / Pseudokeronopsidae / Pseudokeronopsis	0	24	1	0	1	0	1	38
Spirotrichea / Stichotrichia / Urostylida / Pseudourostylidae / Nothoholosticha	0	0	0	0	0	0	0	2
Spirotrichea / Stichotrichia / Urostylida / Pseudourostylidae / Pseudourostyla	1	6	0	2	34	0	0	0
Spirotrichea / Stichotrichia / Urostylida / Urostylidae / Hemicycliostyla	0	0	0	6	0	0	0	0
Spirotrichea / Stichotrichia / Urostylida / Urostylidae / Paruroleptus	0	3	0	0	0	0	0	1
Spirotrichea / Stichotrichia / Urostylida / Urostylidae / Uroleptopsis	0	0	0	0	0	0	0	301
Spirotrichea / Stichotrichia / Urostylida / Urostylidae / Urostyla	0	1	0	0	16	0	2	10
unclassified Ciliophora	0	0	2	0	0	0	0	0
unclassified Ciliophora / Cryptocaryon	1	0	0	9	257	0	0	154
sum	35068	50711	57936	32663	40911	34981	79387	46341
