# Supplementary material for: Evidence for isolated evolution of deep-sea ciliate communities through geological separation and environmental selection
Source: BMC Microbiol. 2013 Jul 8;13:150. doi: 10.1186/1471-2180-13-150 (PMC3707832; doi:10.1186/1471-2180-13-150)
Supplement: Additional file 4: Table S2 — Keyplayer ciliate taxa with minimum and maximum sequence similarity to known species. Sequence similarities from Genbank BLASTn. [file 1471-2180-13-150-S4.xlsx]

## Sheet: keyplayer
Additional Table 2
	Min sequence similarity					Max sequence similarity					complete
taxonomic genus	Best Hit	sequence sim.	Accession	Representative ID		Best Hit	sequence sim.	Accession	Representative ID		Sequence no.	Cluster no.
Oligohymenophorea / Astomatida / Anoplophryidae / Anoplophrya	Anoplophrya marylandensis	0.803	AY547546	G5TZC0C08JLSK4		Anoplophrya marylandensis	0.8928	AY547546	G5TZC0C08JBFI5		33965	25
Armophorea / Armophorida / Clevelandellida / Nyctotherus	Nyctotherus cordiformis	0.8074	AJ006711	G0WDA3G01C8CFO		Nyctotherus velox	0.8608	AJ006713	G0WDA3G01C8Q92		21446	14
Oligohymenophorea / Scuticociliatia / Pleuronematida / Pleuronematidae / Pleuronema	Pleuronema coronatum	0.8104	AY103188	G5TZC0C08JNDIL		Pleuronema coronatum	0.9908	AY103188	G5TZC0C07HZNJ3		114276	143
Spirotrichea / Oligotrichia / Strombidiidae / Novistrombidium	Novistrombidium orientale	0.8337	FJ422988	G0WDA3G01EQPFP		Novistrombidium sinicum	0.9642	FJ422989	G0WDA3G01C1US1		39635	110
Spirotrichea / Oligotrichia / Tontoniidae / Pseudotontonia	Pseudotontonia simplicidens	0.8188	JF791039	G0WDA3G01DFJMJ		Pseudotontonia simplicidens	0.9821	FJ422993	G5TZC0C08JLZ28		23177	193
Spirotrichea / Oligotrichia / Strombidiidae / Strombidium	Strombidium conicum	0.8	FJ422992	G0WDA3G01BNGU9		Strombidium sp.	1	AY143564	G5TZC0C08JXXZY		91759	653
Prostomatea / Prorodontida / Colepidae / Apocoleps	Apocoleps sp.	0.8062	HM747137	G0WDA3G01EXMPV		Apocoleps sp.	0.8971	HM747137	G0WDA3G01EFRL9		14800	52
